# Supplementary material for: Effect of remote ischemic conditioning on the immune-inflammatory profile in patients with traumatic hemorrhagic shock in a randomized controlled trial
Source: Sci Rep. 2023 Apr 29;13:7025. doi: 10.1038/s41598-023-33681-3 (PMC10148877; doi:10.1038/s41598-023-33681-3)
Supplement: Supplementary file 1 — Supplementary Information 1. [file 41598_2023_33681_MOESM1_ESM.xlsx]

## Sheet: Patient General Data
Patient ID	Intervention	Included in Analysis	Sex	Year of birth	Age	Time of EMS Arrival on Scene	BP on Scene	Scene Systolic	Scene Diastolic	Scene Temperature	Scene GCS	Scene Pulse (beats/min)	Scene Respiratory Rate	Admission Time	Admission BP	Admission Systolic	Admission Diastolic	Admission Pulse (beats/min)	Admission Temp	Admission Respiratory Rate	Admission GCS	Apache II	ISS	SOFA	Drugs	Alcohol	Mechanical Ventillation	Surgery	Propofol
1	RIC	No	M	1991	27	22:55:00	80/50	80	50	36.1	15	100	20	23:12:00	115/80	115	80	91	34.8	20	15	10	16	8	N	0	Y	Y	N
2	RIC	Yes	M	1963	55	00:56:00	80/59	80	59	37.1	15	79	20	01:12:00	114/63	114	63	71	36.1	28	15	7	9	7	Y	0	Y	Y	N
3	Sham	Yes	M	1965	53	13:50:00	70/40	70	40		14	80	16	13:59:00	130/75	130	75	74	35.6	18	14	4	14	3	Y	0	N	Y	Y
4	Sham	Yes	M	1969	49	22:50:00	60/40	60	40		14	70	16	23:35:00	105/59	105	59	80	35.9	16	15	6	10	7	N	40.3	N	N	N
5	RIC	Yes	F	1991	27	21:43:00	69/57	69	57		6	68	16	21:55:00	110/60	110	60	81	35	28	6	12	21	3	N	0	y	Y	Y
6	Sham	Yes	M	1991	27	19:08:00	115/80	115	80	34.1	15	74	18	19:35:00	108/50	108	50	73	34.7	18	15	9	9	2	N	30.3	N	N	N
7	Sham	Yes	M	1992	26	03:29:00	102/67	102	67		15	100	20	03:42:00	162/69	162	69	89	34.7	20	15	9	20	2	N	16.4	N	Y	N
8	RIC	No	M	1968	50	05:24:00	101/58	101	58		15	101	20	05:35:00	89/61	89	61	95	36	20	13	13	1	9	Y	0	N	N	N
9	Sham	Yes	M	1992	26	23:40:00	53/32	53	32	36.5	15	132	20	23:58:00	110/55	110	55	108	36.5	20	15	3	1	7	N	0	N	N	Y
10	Sham	No	M	1947	71	06:00:00	138/73	138	73		14	126	24	08:09:00	99/65	99	65	120	35.8	20	15	13	29	1	N	0	Y	N	Y
11	RIC	Yes	F	1965	53	21:44:00	77/61	77	61		15	110	22	22:00:00	92/58	92	58	109	35	20	15	11	10	4	N	7.4	Y	Y	Y
12	RIC	No	M	1964	54									16:00:00	88/44	88	44	84	35.8	26	15				N	0	N
13	Sham	Yes	F	1985	33	22:14:00	69/52	69	52		14	150	28	22:20:00	72/46	72	46	142	35.2	98	15	19	18	11	N	10.5	Y	Y	N
14	Sham	Yes	M	1980	38	17:30:00	60/40	60	40	36.8	15	124	40	18:06:00	92/52	92	52	88	33.8	22	15	15	26	9	N	0	N	Y	N
15	RIC	No	M	1996	22	05:00:00	127/70	127	70		8	120	18	05:54:00	130/60	130	60	120	33.8	18	8				N	0	Y
16	RIC	Yes	F	1990	28	11:48:00	90/52	90	52		8	66	16	12:13:00	110/69	110	69	59	34	14	5	20	24	10	N	0	Y	Y	N
17	Sham	Yes	M	1952	66	02:37:00	105/67	105	67	36.2	15	114	24	03:10:00	82/56	82	56	110	34.9	16	13	16	1	9	N	44.7	Y	Y	N
18	RIC	Yes	M	1963	55	22:11:00	159/82	159	82		7	93	24	22:32:00	182/90	182	90	110	34.8	12	3	24	33	15	N	76.2	Y	Y	N
19	RIC	Yes	F	1955	63	01:48:00	63/55	63	55		15	100	20	02:15:00	104/64	104	64	87	35.5	20	15	10	5	7	N	0	Y	Y	Y
20	Sham	Yes	M	1956	62	17:25:00	120/80	120	80	36.1	10	110	20	17:55:00	116/87	116	87	150	35.4	20	10	19	1	9	N	93.2	N	N	N
21	Sham	No	M	1986	32	17:10:00	140/100	140	100		3	109	10	19:45:00	111/86	111	86	90	34.4	16	3	20	13	9	N	0	Y	Y	N
22	RIC	Yes	M	1974	44	13:45:00	80/60	80	60		9	155	14	14:25:00	89/64	89	64	86	33.3	16	15	12	50	6	N	0	Y	Y	Y
23	Sham	Yes	M	1984	34	12:50:00	90/64	90	64	35	15	110	24	01:09:00	90/50	90	50	110	35	28	15	26	9	9	N	7.4	Y	Y	Y
24	Sham	Yes	F	1937	81	20:26:00	146/114	146	114	37	3	110	6	21:00:00	83/50	83	50	112		6	3	28	50	12	N	0	Y	Y	N
25	RIC	Yes	M	1996	22	19:29:00	105/70	105	70		14	119	20	19:45:00	85/47	85	47	120	36.2	22	15	5	16	4	Y	0	Y	Y	N
26	RIC	Yes	M	1996	22	23:00:00	80/60	80	60		14	92	16	23:15:00	80/60	80	60	90		23	14	3	17	4	N	14.4	N	Y	N
27	Sham	Yes	M	1994	24	02:45:00	114/94	114	94	36.7	13	111	16	03:05:00	80/50	80	50	140	35.3	18	15	15	32	9	N	32.8	Y	Y	Y
28	RIC	Yes	M	1984	34	19:50:00	85/65	85	65	36.5	15	115	20	20:02:00	115/60	115	60	112	36.5	22	15	6	4	6	N	0	Y	Y	Y
29	Sham	Yes	M	1995	23	12:21:00	80/40	80	40			96		12:55:00	140/86	140	86	140	36.7	24	3	18	45	16	N	5.5	Y	Y	Y
30	Sham	Yes	M	1985	33	04:43:00	78/49	78	49	37	15	77	18	04:52:00	106/69	106	69	74	35.2	18	15	6	16	5	N	40.2	Y	Y	Y
31	RIC	No	M	1984	34	17:35:00	83/51	83	51		3	99	12	19:00:00	119/56	119	56	100	34.2	14	3	19	50	6	N	0	Y	Y	N
32	RIC	No	M
33	Sham	Yes	M	1977	41	18:41:00	119/100	119	100		14	143	28	19:13:00	121/81	121	81	138	37	25	15	14	16	8	N	24.1	N	Y	N
34	RIC	Yes	M	1964	54	11:50:00	57/33	57	33		15	48	10	12:20:00	72/40	72	40	75	36.1	14	15	6	16	8	Y	5.8	N	Y	N
35	Sham	Yes	F	1987	31	05:20:00	80/60	80	60		15	91	16	05:35:00	75/41	75	41	80	35.8	16	15	5	1	5	N	16	Y	Y	Y
36	RIC	Yes	M	1988	30	03:28:00	70/30	70	30	36	15	115	18	04:02:00	160/83	160	83	85	36	16	15	7	17	4	N	15.9	N	Y	Y
37	Sham	Yes	M	1978	40	06:30:00	154/93	154	93		15	74	18	07:21:00	78/58	78	58	80	34.9	16	15	10	16	8	N	0	N	Y	Y
38	RIC	Yes	M	1938	80	10:32:00	65/37	65	37		3	98	15	11:57:00	70/50	70	50	110	33.8	18	3	33	34	13	N	0	Y	Y	Y
39	RIC	Yes	M	1990	28	18:56:00	106/64	106	64		15	100	24	19:57:00	175/107	175	107	100	36.5	16	9	16	29	7	Y	0	Y	Y	N
40	Sham	Yes	M	1980	38	05:14:00	123/37	123	87	36.8	15	145	20	05:36:00	120/60	120	60	130	36.6	18	15	8	2	4	N	0	N	N	N
41	Sham	Yes	F	1992	26	14:21:00	85/60	85	60		13	145	20	14:50:00	135/75	135	75	150	35	20	14	9	22	6	Y	0	Y	Y	N
42	RIC	No	M	1969	49									02:44:00	65/48	65	48	100	34.6	20	3	24	29	9	N	0	Y	Y	Y
43	RIC	Yes	M	1969	49	23:33:00	81/56	81	56	36.6	15	100	24	23:59:00	95/59	95	59	80	35.3	20	15	9	9	5	Y	0	N	Y	N
44	Sham	Yes	M	1952	66	21:00:00								22:10:00	100/60	100	60	130	36.8	28	3	25	33	14	Y	6.3	Y	Y	N
45	Sham	Yes	F	1998	20	20:50:00	80/50	80	50		15	62	18	21:15:00	130/90	130	90	100	36	22	15	5	25	4	N	0	N	Y	Y
46	RIC	Yes	M	1984	34	01:50:00	60/40	60	40		7	128	26	03:05:00	110/75	110	75	120	35.5	24	7	16	22	8	Y	0	Y	Y	Y
47	RIC	Yes	M	1999	19	23:58:00	164/97	164	97		15	57	NA	00:04:00	96/51	96	51	80	36.4	14	15	8	17	6	N	0	Y	Y	Y
48	Sham	No		1975	43	13:40:00	110/64	110	64		15	110	28	16:44:00	73/54	73	54	130	36.8	20	15				N	0
49	Sham	No	M	1988	30	18:15:00	110/60	110	60		15	110	20	19:08:00	130/70	130	70	110	36.2	24	15	12	17	5	N	0	N	Y	N
50	RIC	Yes	M	1955	63	22:37:00	90/60	90	60	36.3	15	77	20	23:02:00	125/115	125	115	70	37.3	24	15	6	18		Y	0	N	Y	N
51	Healthy-Sham	Yes	F	1989	27
52	Healthy-RIC	Yes	M	1993	24
53	Healthy-RIC	Yes	M	1988	28
54	Healthy-Sham	Yes	M	1985	32
55	Healthy-RIC	Yes	M	1990	26
56	Healthy-Sham	Yes	F	1985	32
57	Healthy-Sham	Yes	M	1991	26
58	Healthy-RIC	Yes	M	1980	36
59	Healthy-RIC	Yes	F	1989	27
60	Healthy-Sham	Yes	M	1980	37

## Sheet: Patient Lab Results
Patient ID	Intervention	PTT Highest ADM	PTT Lowest ADM	PTT Highest Day 1	PTT Lowest Day 1	INR Highest ADM	INR Lowest ADM	INR Highest Day 1	INR Lowest Day 1	Fibrinogen Highest ADM	Fibrinogen Lowest ADM	Fibrinogen Highest Day 1	Fibrinogen Lowest Day 1	WBC Highest ADM	WBC Lowest ADM	WBC Highest Day 1	WBC Lowest Day 1	Platelets Highest ADM	Platelets Lowest ADM	Platelets Highest Day1	Platelets Lowest Day 1	HCT Highest ADM	HCT Lowest ADM	Hct Highest Day 1	Hct Lowest Day 1	Hgb Highest ADM	Hgb Lowest ADM	Hgb Highest Day 1	Hgb lowest Day 1	Base Highest ADM	Base Lowest ADM	Base Highest Day 1	Base Lowest Day 1	V.Lactate Highest ADM	V.Lactate Lowest ADM	V.Lactate Highest Day 1	V.Lactate Lowest Day 1
1	RIC	23.7	23.7	53.5	53.5	1.14	1.14	1.19	1.19	1.31	1.31	1.23	1.23	10.77	10.77	23.52	10.77	323	204	166	166	0.318	0.279	0.129	0.129	108	108	108	95	-5.3	-5.3			6.1	6.1
2	RIC	26.1	23.9			1.01	0.99	1.19	1.19	2.14	2.1	4.82	4.82	6.78	4.54	9.07	9.07	231	183	186	186	0.44	0.362	0.468	0.468	149	122	156	156	-4.7	-4.7			4.8	4.8
3	Sham	26.8	21.3			1.08	1.04			1.14	1.88			17.51	12.09			270	235			0.419	0.39			138	129			-3.4	-3.4			1.8	1.8
4	Sham	28.2	28.2			1.22	1.22			1.37	1.37			5.91	5.91	12.56	11.22	211	211	230	187	0.314	0.314	0.29	0.267	105	105	99	90	-4	-4			2.8	2.8
5	RIC	31.8	31.8	28.4	28.4	1.13	1.13	1.15	1.15	2.5	2.5			13.73	13.73	19.07	16.2	271	271	210	169	0.414	0.414	0.354	0.321	139	139	120	107	-2.7	-2.7	-2.8	-2.7	2.7	2.7
6	Sham	25.6	25.6			1.07	1.07			1.56	1.56			5.57	5.57	10.21	10.21	166	166	141	141	0.454	0.454	0.443	0.443	150	150	144	144	-0.6	-0.6			2.7	2.7
7	Sham	28.5	27.3			1.13	1.02			1.95	1.37			13.98	9.57			204	148			0.469	0.374			159	129			-6.4	-6.4			9.5	9.5
8	RIC	23.4	23.4			0.96	0.96			3.01	3.01			17.61	7.54			355	300			0.441	0.382			145	126			-2.3	-16.5			23	2.8
9	Sham	27.3	26.6			1.27	1.21			3.88	3.88			18.94	13.76			303	243			0.436	0.366			151	122			-2.6	-2.62			6.6	6.3
10	Sham	27.1	25.5	27.3	27.3	1.18	1.08	1.25	1.25	2.21	2.04			25.11	20.64	10.45	10.45	241	228	146	146	0.393	0.363	0.325	0.325	131	132	109	109	-3	-3	1.4	-1.2	3.3	3.1	2.2	2.2
11	RIC	23.9	23.9			1.09	1.09			2.14	2.14			12.57	12.57	18.53	15.19	320	320	205	203	0.378	0.378	0.279	0.259	125	125	91	85	-6.1	-6.1	-9	-9	7.3	7.3
12	RIC
13	Sham	35.6	35.6	32.6	29.6	1.4	1.4	1.39	1.24	1.02	1.02	1.12	1.11	9.4	9.4	2.91	2.88	121	121	146	99	0.382	0.382	0.358	0.285	125	125	121	9	-6.8	-6.8	-0.4	-0.3	6.2	6.2	6.1	2.1
14	Sham	26	26			0.92	0.92			2.69	2.69			19.72	9.2	13.76	13.76	400	328	286	286	0.403	0.38	0.372	0.372	134	125	122	122	-1.4	-10.6			14.3	1.8
15	RIC
16	RIC	28.2	28.1	27.8	27.3	1.23	1.09	1.24	1.21	2.1	2.1	2.76	2.76	16.21	11.07	11.58	9.68	306	207	196	150	0.387	0.27	0.25	0.248	124	88	81	80	-3.8	-8.3	-1.7	-6.8	1.5	1.1	0.6	0.6
17	Sham	29.6	26.3	29.7	28.7	1.19	1.02	1.14	1.08	2.36	1.71			11.15	10.2	2.82	8.32	151	147	146	134	0.357	0.336	0.34	0.316	114	109	110	103	-4	-10.6	1	-1.7	2	0.7
18	RIC	48.3	48.3	41.8	31.7	1.38	1.38	1.68	1.3	1.54	1.54	1.56	1.4	9.93	9.93	13.5	6.57	133	133	113	82	0.318	0.318	0.296	0.188	100	100	95	60	-3.7	-3.7	-4.4	-6.5	4	4	5	3
19	RIC	25.3	22.4	23.9	23.9	1.08	1.03	1.08	1.08	4	3.02			25.76	22	14.09	13.48	304	230	212	166	0.425	0.353	0.339	0.31	135	116	108	102	-0.2	-0.5			11.2	1.4
20	Sham	31.3	21.5	21.5	21.5	1.09	1.03	1.09	1.09	3.06	3.06			10.28	9.9	10.28	8.74	247	186	186	157	0.374	0.259	0.259	0.235	120	83	83	76	-4.6	-4.6			5.1	5.1
21	Sham	62.1	62.1			1.63	1.63			0.59	0.59			16.19	16.19			212	212			0.303	0.303			96	96			-12	-12			8	8
22	RIC	37.2	29.8	30.3	28.6	1.43	1.14	1.63	1.14	2.04	1.19	2.61	2.49	11.96	7.68	10.21	8.09	282	135	160	118	0.507	0.368	0.467	0.33	167	121	155	107	-3.8	-10.5	2.5	-1.5
23	Sham	26.9	26.8	27.2	27.2	1.16	1.05	1.16	1.16	3.15	2.01	3.55	3.55	13.26	10.85	13.79	13.79	315	200	197	197	0.345	0.278	0.29	0.29	113	92	95	95	-6.2	-3.4	2.2	2.2	12.7	2.21
24	Sham	115.1	51.2	40.2	40.2	2.27	1.06	1.29	1.29	2.47	0.43	2.32	2.32	12.9	6.66	7.67	7.67	212	84	24	24	0.43	0.212	0.371	0.371	140	70	121	121	-7.3	-11.9
25	RIC	28.5	26	30.6	25.4	1.48	1.2	1.89	1.44	3.38	1.51	5.47	2.7	18.79	15.96	12.74	9.92	306	114	140	120	0.358	0.319	0.313	0.28	117	110	105	95	-9.1	-9.1	-1.3	-5.5	4.1	4.1	1.7	0.7
26	RIC	23.5	23.5	22.8	22.8	1.06	1.06	1.08	1.08	2.87	2.87	2.49	2.49	9.98	9.98	16.03	13.89	212	212	192	157	0.4	0.4	0.36	0.334	128	128	117	103	-5.9	-5.9	-3.1	-0.7	5.6	5.6	1	1
27	Sham	55.5	27.8	30.5	28.7	1.88	1.15	1.8	1.42	2.61	0.74	7.42	3.93	18.99	4.94	13.25	9.27	198	27	63	50	0.311	0.198	0.325	0.318	103	66	109	106	7	-11.7	6.3	4.6	10.2	1.6	1.9	1.5
28	RIC	25.3	24.6	26.5	26.5	1.19	1.08	1.17	1.09	4.23	4.23	3.24	3.24	13.16	11.05	13.58	8.77	258	193	213	137	0.386	0.312	0.296	0.258	128	102	98	82	-0.9	-0.9	2.6	1.6	6.4	6.4	0.6	0.6
29	Sham	40.5	29.9	30	25.8	1.24	1.14	1.49	1.08	2.28	1.49	2.55	2.37	6.3	4.2	8.85	5.99	295	95	102	76	0.383	0.218	0.385	0.268	129	73	131	92	-2.2	-2.8	-1.8	-4	10.9	4.7	3.2	2.8
30	Sham	28.6	26.5			1.12	1.09			2.39	2.15			11.46	7.56	8.54	8.11	244	203	200	198	0.385	0.313	0.313	0.304	131	107	107	103	-3.1	-11.1			3.6	1.1
31	RIC	42.1	31	28.1	24.8	2.27	1.34	1.51	1.17	2.15	0.43	4	4	13.42	11.8	11.97	7.88	140	103	122	115	0.366	0.351	0.386	0.327	122	118	128	113	-12.6	-12.6	-5.9	-12.1	4.4	4.4	5.2	3.8
32	RIC
33	Sham	27.4	27.4			1.01	1.01			3.5	3.5			8.11	8.11	13.47	8.35	332	332	285	258	0.441	0.441	0.4	0.367	148	148	132	122	9.1	9.1
34	RIC	27.6	27.6	28.4	28.4	1.38	1.38	1.37	1.37	1.33	1.33			8.82	6.1	8.8	7.08	130	86	96	84	0.31	0.261	0.255	0.232	101	84	84	75	-2	-2			26	26
35	Sham	26.1	26	36.6	36.6	1.09	0.98	1.06	1.06	1.74	1.63			12.65	8.12	10.03	10.03	264	160	141	141	0.342	0.315	0.299	0.299	108	105	100	100	1.5	1.5	3	3
36	RIC	23.5	23.5	29.1	25.5	1.14	1.14	1.38	1.27					18.6	5.64	10.47	9.13	245	115	152	126	0.363	0.272	0.304	0.263	108	87	97	85	0.5	-5	5.6	5.5	2	2
37	Sham	35.1	22.6	32.6	29.4	1.79	1.11	1.4	1.23	2.03	0.5			35.27	7.91	9.92	8.56	318	113	123	102	0.352	0.265	0.229	0.199	119	93	78	68	-5.3	-6.4	4.9	-4
38	RIC	35.1	25.4	29.7	27.4	1.56	1.36	1.46	1.39	2.13	1.38	3.06	1.89	25.4	8.2	11.1	8.65	127	56	52	47	0.335	0.182	0.262	0.217	111	63	91	77	-9.1	-9.1	0.2	-4.2	4.3	3.1	5.1	3.1
39	RIC	28.9	24.2	29.3	25.2	1.33	1.11	1.47	1.13	1.47	1.27	4.88	2.06	28.08	28.08	10.31	1.43	239	239	156	104	0.294	0.294	0.26	0.222	99	99	88	73	-6.7	-6.7	-0.4	-4.8
40	Sham	25.5	25.5	31.9	31.9	0.9	0.9	1	1	3.2	3.2			18.82	14.88	13.17	13.17	372	267	282	282	0.488	0.363	0.408	0.408	159	124	136	136	-16.2	-7.5			15	6.4	2.8	2.8
41	Sham	26.6	26.6	25.7	23.8	1.12	1.07	1.18	1.12	1.99	1.86			21.89	13.89	6.11	5.14	241	137	138	137	0.411	0.34	0.243	0.218	132	108	79	72	-11.5	-3.8	-3.4	-2.1	7.9	4	3.2	1.9
42	RIC	38	29.6	29.9	29.8	1.51	1.12	1.3	1.27	2.67	1.25			19.7	7.87	8.93	6.27	205	97	88	83	0.434	0.207	0.263	0.256	143	73	91	89	1.2	-14	0.4	-0.8	8.5	4.3	4	2.9
43	RIC	63	25.8	28.9	28.9	1.16	1.04	1.02	1.02	4.88	4.88			9.59	4.59	5.65	5.65	313	264	239	239	0.313	0.265	0.219	0.219	108	86	72	72	-3.6	-3.6
44	Sham	30.7	30.7	30.3	28.6	1.1	1.1	1.18	1.1	2.55	2.55	2.58	2.11	19.33	19.33	17.5	11.39	148	148	102	117	0.371	0.371	0.366	0.272	118	118	119	92	-13	-13	-6.3	-9.1	6.1	6.1	3.4	2.5
45	Sham	20.7	20.7	22.8	22.2	1.03	1.03	1.09	1.07	1.79	1.33	2.03	1.81	16.07	7.72	12.89	10.04	247	134	158	128	0.327	0.309	0.36	0.323	105	104	120	107	-2.4	-2.4	-3.2	-3.2	4.9	4.9
46	RIC	26	24.3	30.7	26.8	1.13	1.05	1.16	1.05	2.94	2.94	2.76	2.76	15.62	15.03	14.11	11.75	346	205	190	169	0.395	0.331	0.314	0.283	127	110	102	93	-1.2	-2.3	2.5	0.6	6.3	6.3	0.8	0.5
47	RIC	33.3	25.7	27.4	27.4	1.55	1.16	1.27	1.27	2.64	1.46			12.11	7.55	11.87	10.14	245	67	88	84	0.342	0.218	0.23	0.205	115	78	77	70	-0.8	-5			2	1.2
48	Sham
49	Sham	30.1	25.8	25.1	25.1	1.09	1.07	1.12	1.12	23.18	16.47	2.28	2.28	23.18	16.47	13.82	10.3	193	137	164	128	0.454	0.322	0.319	0.29	139	106	105	96	-2.1	-3.7	3.3	-1.2	2.2	1.5	0.9	0.8
50	RIC	25.8	25.8			1.1	1.1			2.41	2.41			6.99	6.99	10.68	10.68	280	280	198	198	0.398	0.398	0.321	0.321	137	137	110	110	2	2			2.4	2.4

## Sheet: Patient Outcomes
Patient ID	Treatment	Ventilator days	Ventilator Free Days	Length of stay in ICU (Days)	ICU Free Days	Length of stay In-Hospital (Days)	Hospital Free Days	Adverse Events	24 hour mortality	28 Day mortality	Nosocomial Infections	Blood products given	Total RBCs	Total Platelets	Total FFP	Total Cryoprecipitate
1	RIC	1	27	1	27	21	7	N	N	N	N	Y	4	0	0	0
2	RIC	1	27	1	27	3	25	N	N	N	N	Y	4	0	0	0
3	Sham											N	0	0	0	0
4	Sham	0	28	0	28	1	27	N	N	N	N	N	0	0	0	0
5	RIC								N			N	0	0	0	0
6	Sham	0	28	0	28	3	25	N	N	N	N	N	0	0	0	0
7	Sham								N			N	0	0	0	0
8	RIC	0	28	0	28	1	27	N	N	N	N	N	0	0	0	0
9	Sham	0	28	0	28	2	26	N	N	N	N	N	0	0	0	0
10	Sham	4	24	11	17	19	9	Y	N	N	Y	Y	2	1	0	0
11	RIC								N			Y	1	0	0	0
12	RIC
13	Sham	11	17	4	24	17	11	Y	N	N	Y	Y	11	2	9	1
14	Sham	0	28	0	28	4	24	N	N	N	N	Y	1	0	0	0
15	RIC
16	RIC	14	14	17	11	27	1	Y	N	N	N	Y	3	0	0	0
17	Sham	1	27	3	25	3	25	N	N	N	N	Y	4	0	0	0
18	RIC	15	0	15	0	15	0	Y	N	Y	Y	Y	7	0	4	2
19	RIC	1	27	2	26	5	23	N	N	N	N	Y	1	0	0	0
20	Sham	0	28	1	27	8	20	N	N	N	N	Y	1	0	0	0
21	Sham	1	0	1	0	1	0	Y	Y	Y	N	Y	2	0	0	0
22	RIC	22	6	30	0	122	0	Y	N	N	Y	Y	15	1	4	1
23	Sham	1	27	1	27	27	1	Y	N	N	Y	Y	3	0	0	0
24	Sham	1	0	1	0	2	0	Y	Y	Y	N	Y	6	1	5	2
25	RIC	7	21	9	19	14	14	Y	N	N	Y	Y	9	1	6	2
26	RIC	0	28	1	27	7	21	Y	N	N	N	N	0	0	0	0
27	Sham	5	23	6	22			Y	N	N	Y	Y	15	1	18	2
28	RIC	8	20	9	19	11	17	Y	N	N	Y	Y	2	0	0	0
29	Sham								N			Y	17	2	12	2
30	Sham	1	27	1	27	2	26	Y	N	N	Y	N	0	0	0	0
31	RIC	2	0	2	0	2	0	Y	Y	Y	N	Y	11	1	5	4
32	RIC
33	Sham								N			N
34	RIC	0	28	0	28	13	15	N	N	N	N	Y	2	0	0	0
35	Sham	1	27	2	26	3	25	N	N	N	N	Y	4	1	2	0
36	RIC	2	26	2	26	7	21	Y	N	N	N	Y	3	0	0	0
37	Sham	3	25	12	16	14	14	Y	N	N	N	Y	9	0	4	1
38	RIC	5	23	5	23	11	17	N	N	N	Y	Y	14	1	8	2
39	RIC	3	25	4	24	15	13	Y	N	N	Y	Y	6	0	6	2
40	Sham	0	28	0	28	1	27	N	N	N	Y	N	0	0	0	0
41	Sham	2	26	3	25	14	14	N	N	N	N	Y	3	1	2	0
42	RIC	17	11	28	0	32	0	Y	N	N	Y	Y	7	0	4	0
43	RIC	0	28	1	27	3	25	N	N	N	N	N	0	0	0	0
44	Sham	13	15	14	14	20	8	Y	N	N	Y	y	7	0	1	0
45	Sham								N		N	Y	3	0	2	0
46	RIC	8	20	11	17	60	0	Y	N	N	N	Y	4	0	1	0
47	RIC	1	27	1	27	13	15	N	N	N	N	Y	11	1	3	1
48	Sham
49	Sham								N			N
50	RIC	0	28	4	28	4	24	N	N	N	N	N	0	0	0	0

## Sheet: Feasibility
Patient ID	Intervention	Missed Patient	Was Intervention started	Cycles of Intervention Completed	Cycles Interupted	Time of Injury	Time Intervention started	Time Intervention Finished	Stop time	Restart time	Total Duration of Intervention (min)	Time after Injury Intervention Started (min)	Time after Admission Intervention Started (min)	Time after Injury Intervention Finished (min)	EMS Transport time (min)
1	RIC	N	Y	N	N	22:45:00	00:24:00	00:45:00	00:45:00		21	99	72	120	17
2	RIC	N	Y	Y	Y	00:45:00	02:08:00	03:31:00	02:18:00	03:01:00	83	83	56	166	16
3	Sham	N	Y	Y	N	13:20:00	14:25:00	15:05:00			40	65	26	105	9
4	Sham	N	Y	Y	N	23:00:00	00:10:00	00:50:00			40	70	35	110	45
5	RIC	N	Y	Y	N	21:30:00	22:33:00	23:25:00			40	63	38	115	12
6	Sham	N	Y	Y	N	19:05:00	19:50:00	20:30:00			40	45	15	85	27
7	Sham	N	Y	Y	N	03:20:00	03:51:00	04:31:00			40	31	9	71	13
8	RIC	N	Y	N	N		06:45:00	06:48:00			3	81	70		11
9	Sham	N	Y	Y	N	23:30:00	01:04:00	01:44:00			40	94	66	134	18
10	Sham	N	Y	Y	Y	06:00:00	09:00:00	10:34:00	09:05:00	09:54:00	94	180	51	274	129
11	RIC	N	Y	Y	Y	21:20:00	22:35:00	23:31:00	23:01:00	23:16:00	56	75	35	131	16
12	RIC	Y	N	N	N	15:55:00
13	Sham	N	Y	Y	Y	21:50:00	22:33:00	23:23:00	22:58:00	23:13:00	50	43	13	93	6
14	Sham	N	Y	Y	Y	17:00:00	18:37:00	19:53:00	18:46:00	19:22:00	76	97	31	173	36
15	RIC	Y	N	N	N	05:00:00									54
16	RIC	N	Y	Y	N	11:40:00	13:56:00	14:36:00			40	136	103	176	25
17	Sham	N	Y	Y	N	02:30:00	05:25:00	06:05:00			40	175	135	215	33
18	RIC	N	Y	Y	N	22:00:00	00:53:00	01:33:00			40	173	141	213	21
19	RIC	N	Y	Y	N	01:40:00	03:39:00	04:37:00			58	119	84	177	27
20	Sham	N	Y	Y	N	17:08:00	19:53:00	20:33:00			40	165	118	205	30
21	Sham	N	N	N	N	17:00:00									155
22	RIC	N	Y	Y	Y	13:30:00	16:03:00	16:59:00	16:34:00	16:49:00	56	153	98	209	40
23	Sham	N	Y	Y	Y	12:30:00	02:24:00	03:14:00	02:54:00	03:04:00	50	174	75	164	19
24	Sham	N	Y	Y	N	20:15:00	22:15:00	22:15:00			40	120	75	120	34
25	RIC	N	Y	Y	N	19:30:00	21:32:00	22:13:00			41	122	107	163	16
26	RIC	N	Y	Y	Y	22:30:00	23:49:00	01:30:00	00:05:00	01:09:00	101	79	34	180	15
27	Sham	N	Y	Y	N	02:35:00	04:12:00	04:52:00			40	97	67	137	20
28	RIC	N	Y	Y	N	19:00:00	20:57:00	21:33:00			40	117	55	153	12
29	Sham	N	y	y	N	12:10:00	13:51:00	14:31:00			40	101	56	141	34
30	Sham	N	Y	Y	N	04:40:00	06:48:00	07:28:00			40	128	116	168	11
31	RIC	N	Y	Y	N	16:50:00	21:00:00	21:40:00			40	250	120	290	85
32	RIC	Y	N	N	N
33	Sham	N	Y	Y	N	18:30:00	19:58:00	20:38:00			40	88	45	128	32
34	RIC	N	Y	Y	N	11:47:00	13:30:00	14:10:00			40	103	70	143	30
35	Sham	N	Y	Y	N	05:15:00	06:38:00	07:05:00			40	83	63	110	15
36	RIC	N	Y	Y	Y	03:19:00	05:39:00	06:44:00	06:35:00	06:39:00	65	140	97	205	34
37	Sham	N	Y	Y	N	06:00:00	08:30:00	09:10:00			40	150	69	190	51
38	RIC	N	Y	Y	N	10:00:00	13:16:00	13:56:00			40	196	79	236	85
39	RIC	N	Y	Y	N	17:45:00	20:51:00	21:36:00			40	186	54	231	61
40	Sham	N	Y	Y	N	05:05:00	07:07:00	07:47:00			40	122	91	162	22
41	Sham	N	Y	Y	N	14:09:00	15:59:00	16:39:00			40	110	69	150	29
42	RIC	N	Y	Y	N	02:30:00	05:58:00	06:39:00			41	208	194	249
43	RIC	N	Y	Y	N	23:30:00	00:39:00	01:21:00			42	69	40	111	26
44	Sham	N	Y	Y	N	20:00:00	23:10:00	23:50:00			40	190	60	230	10
45	Sham	N	Y	Y	N	20:50:00	22:00:00	22:40:00			40	70	35	110	25
46	RIC	N	Y	Y	N	01:50:00	04:06:00	04:48:00			42	136	61	178	15
47	RIC	N	Y	Y	Y	23:50:00	02:08:00	02:52:00	02:18:00	02:21:00	44	138	124	182	6
48	Sham	Y	N	N	N	13:30:00									184
49	Sham	N	Y	Y	N	16:30:00	20:19:00	20:59:00			40	229	71	269	53
50	RIC	N	Y	Y	N	22:30:00	12:40:00	01:22:00			42	130	98	172	25

## Sheet: Flow Cytometry
Patient ID	Intervention	DHR_ADM (MFI)	DHR_1h (MFI)	DHR_3h (MFI)	DHR_24h (MFI)	DHR_PMA_ADM (MFI)	DHR_PMA_1h (MFI)	DHR_PMA_3h ((MFI)	DHR_PMA_24h (MFI)	DHR_fmlp_ADM (MFI)	DHR_fm_1h (MFI)	DHR_fmlp_3h (MFI)	DHR_fmlp_24h (MFI)	CD11b_ADM (MFI)	CD11b_1h (MFI)	CD11b_3h (MFI)	CD11b_24h (MFI)	CD11b_PMA_ADM (MFI)	CD11b_PMA_1h (MFI)	CD11b_PMA_3h (MFI)	CD11b_PMA_24h (MFI)	CD11b_fmlp_ADM (MFI)	CD11b_fmlp_1h (MFI)	CD11b_fmlp_3h (MFI)	CD11b_fmlp_24h (MFI)	CD62L_ADM (MFI)	CD62L_1h (MFI)	CD62L_3h (MFI)	CD62L_24h (MFI)	CD62L_PMA_ADM (MFI)	CD62L_PMA_1h (MFI)	CD62L_PMA_3h (MFI)	CD62L_PMA_24h (MFI)	CD62L_fmlp_ADM (MFI)	CD62L_fmlp_1h (MFI)	CD62L_fmlp_3h (MFI)	CD62L_fmlp_24h (MFI)
2	RIC	744	650	415	526	11053	17481	14838	2841					18040	13029	8394	30652	100969	123123	132468	136722					4540	6210	3441	2423	491	614	557	457
3	Sham	446	235	237		14264	8013	6787						5429	10695	12200		95882	125647	127376						7821	6509	2937		415	587	394
4	Sham	1865	603	358		40873	49217	41125						7149	2051	1431		105794	103103	101171						4294	7624	6990		364	413	396
5	RIC	516	498	383	672	26549	21949	9113	1296					4289	6037	5799	4353	107211	109754	119943	161615					7927	9353	6937	4078	614	658	615	588
6	Sham	485	333	216	321	90839	65547	58947	575					11961	9232	11301	13808	116979	133103	125063	133624					4756	5942	5472	3923	536	540	502	598
7	Sham	415	373	357	608	58181	50706	35002	5179					14784	8647	8757	16200	92639	94499	93496	144014					5157	7922	7943	3639	450	412	371	353
8	RIC	617												30045				73279								8307				5319
9	Sham	229	274	159		44716	45601	22596						1492	1108	2047		51024	49309	59026						5177	5176	5523		388	422	368
10	Sham	427	451	304	880	38119	44996	28053	11898					9380	7685	9102	9254	92241	82841	85452	92441					8310	6579	4961	6562	444	465	428	362
11	RIC	271	293	261	427	45948	32311	31271	12326					1518	7666	7188	6947	104903	103118	98903	96964					7084	6858	5067	2386	600	418	420	358
12	RIC
13	Sham	350	326	266	435	78425	39401	4827	2068					7753	8791	11646	9998	90888	92802	107241	80402	28512	17231	29649	25395	6959	6285	3839	5181	481	448	362	412	683	642	519	560
14	Sham	324	343	411	509	51566	33976	39475	58700					6985	2948	3877	7296	78647	56448	71418	85225	30391	1611	23287	34972	7204	9902	7537	4798	424	416	399	309	547	614	443	345
15	RIC
16	RIC	129		150	279	26493		8080	4755	163		199	245	3097		6001	1006	80352		92666	86469	31118		27931	20749	6715		5154	5128	219		209	178	294		270	283
17	Sham	215	142	206	337	53757	15809	44553	32723	230	163	257	323	3961	6929	3078	4376	57637	53883	49773	45305	31674	26222	16033	19226	5786	910	4403	2582	348	288	278	248	250	168	203	202
18	RIC	245	289	163	352	39938	42059	34165	16197	261	292	342	370	2902	2003	2919	6013	120621	103987	133309	116939	41086	36479	37894	41811	9967	9606	7829	3001	386	363	387	297	452	448	372	324
19	RIC	122	337	311	482	14292	13156	8538	5936	354	369	336	533	4392	14297	8300	10917	53537	97957	102925	121540	19550	45648	37161	47492	6198	5666	5041	2179	377	250	254	276	335	303	349	257
20	Sham	339	409	200	318	72257	73495	57420	19084	679	412	414	407	6615	4486	4723	10806	89007	99083	84142	102442	41387	38269	23976	29917	7569	6593	6016	3890	435	461	387	333	419	433	429	372
21	Sham	287								283				2453				99687				21860				8470				284				903
22	RIC	293		230	267	10307		7335	2667	351		495	353	2681		6884	5195	70006		78101	67299	23684		28532	16242	6651		4166	4151	306		306	304	448		388	406
23	Sham	283	328	212	264	34871	26667	19246	4680	446		274	219	9162	6530	8682	10195	57278	62039	70596	74488	21356	20296	25927	30258	3192	3783	4028	1876	328	329	302	294	446	312	299	248
24	Sham	215		173		7755		22310		222		199		2678		489		62929		79863		19727		10083		6765		4612		279		345		442		574
25	RIC	638		386	539	43064		15087	1461	468		408	551	1254		3716	1956	84650		91580	81208	27824		23372	12722	3370		5340	5296	336		295	301	365		444	1571
26	RIC	2403		146	218	14170		8967	2388	2683		183	208	2048		1946	4955	73907		86025	75289	15543		9899	15305	2177		4292	1796	594		396	312	369		277	236
27	Sham	265	239	336	299	22574	35196	14822	2751	250	212	296	410	5492	5389	3428	13343	89232	78323	108315	98482	34904	25493	26702	44821	5492	4817	3902	4161	390	418	362	372	503	469	272	349
28	RIC	491	1046	922	473	33847	34180	24136	5099	1327	658	1379	272	18807	8623	6827	9376	72462		93540	100140	63777	43755	44863	51051	2438	4144	4450	3569	300		283	270	286	250	251	244
29	Sham	274	851	292	893	20940	16389	8935	2720	279	531	549	575	9077	8347	9400	6234	108253	116144	106865	80309	48270	39159	38229	28397	4760	4468	4100	4830	479	379	321	331	503	361	300	380
30	Sham	305	315	309	1570	25090	27415	19027	9001	615	345	722	1125	5484	1249	1427	11000	89892	72218	85497	96905	32449	36782	42096	44915	6085	5631	5457	3347	439	399	408	422	422	378	367	350
31	RIC	220		230	173	61935		51499	3683	458		496	281	7467		22893	10521	85354		126243	100836	28839		54988	37052	5176		4426	6035	309		440	368	333	446		425
33	Sham	305	236	153	216	28812	32436	24391	4607	650	239	272	296	9276	3350	6383	13830	90229	86886	79713	108344	59171	23926	37473	75046	3412	5992	4886	3742	339	355	333	358	375	477	318	327
34	RIC	2619	1087	1224	745	49979	44763	46881	11331	1086	758	1258	706	17945	9671	4206	6523	59049	61666	73999	81293	64627	62354	56299	59889	3286	5274	6393	3908	386	378	399	350	392	374	396	350
35	Sham	732	280	287	249	34301	10796	8270	18016	621	69	318	305	3882	4603	4564	7484	82623	80756	84977	73853	30803	17932	21746	31921	6896	6479	6335	3263	296	301	276	261	309	265	277	209
36	RIC	692	160	180	245	16677	12931	4213	1505	265	221	222	277	12119	17216	13949	2375	92514	93419	108357	93064	48844	43271	48391	32703	5342	4497	4018	2835	962	1045	1034	1269	1194	1127	1006	949
37	Sham	215	1806	313	722	17276	23304	13324	8438	195	271	345	1051	2767	3762	6528	7510	76829	94445	98078	93471	21640	23357	30573	31269	5962	4929	4187	4610	277	275	271	298	377	341	342	392
38	RIC	272	205	136	621	15251	8680	4701	5254	346	222	177	793	5528	4555	4554	2574	91352	101436	106131	107912	27106	18534	23972	21331	5769	4784	4683	5815	379	355	347	314	401	417	360	474
39	RIC	310	246	137	1281	6555	5273	2436	780	312	252	193	523	6341	4821	6846	18926	139754	131101	147123	108749	46356	38124	39520	52965	6027	5148	4948	4654	1617	1200	1108	643	2000	1493	1444	1016
40	Sham	109	92	111	86	9406	7804	4438	9092	141	98	137	248	6606	5186	5933	12494	94808	77512	88844	79583	48764	23656	29330	58453	5930	4169	3446	2320	379	355	332	303	335	308	280	292
41	Sham	253	189	229	391	19484	18133	9326	1933	227	246	271	340	3183	5030	4627	3593	83809	89898	111932	89737	31932	28231	47399	36402	6861	4337	4372	5293	345	320	311	306	549	382	353	349
42	RIC	439	403	406	446	14819	12992	10316	2385	729	390	571	407	6504	8963	6584	4815	99535	92298	104151	130521	38251	31900	24454	42370	8892	6943	6406	5874	319	321	338	299	402	355	353	288
43	RIC	372	222	223		12690	10936	24854		423	243	239		3866	1497	3925		100641	91433	110115		26926	20454	19618		5122	5629	5268		469	402	399		281	281	247
44	Sham	118	102	132	435	8206	5883	2543	2919	116	187	201	438	3985	5691	5889	3452	91844	96147	103913	95731	33180	28557	27409	18944	5779	4235	4414	3601	385	330	337	330	420	387	408	460
45	Sham	302	267	138	116	18783	15686	7471	2013	274	258	233	108	2856	4992	7438	6536	90530	94276	96121	110017	38572	29214	34647	52218	5913	4395	2172	3193	303	315	259	261	307	287	256	262
46	RIC	107	133	127	83	6587	5961	5679	2584	218	151	120	100	6230	5578	6723	5958	77073	102409	102941	115599	37892	36017	19442	48981	4322	4618	4205	2885	330	352	352	320	348	312	273	300
47	RIC	202	126	89	83	11000	3862	2278	1255	222	201	145	130	2166	3593	7225	10327	114166	118259	134806	124691	34522	40402	41580	53461	8982	7785	6401	5169	340	354	347	323	456	386	353	364
49	Sham	233	132	91	70	24445	7831	8052	5987	197	231	82	57	1111	1912	994	4115	71887	69280	76621	74155	24940	9011	8813	16454	6117	4698	4080	4809	415	303	277	298	716	607	488	362
50	RIC	230	205	149	461	6623	4389	3185	2624	167	200	225	164	5593	2601	5344	7470	102461	92118	101202	109437	29632	21203	17488	30212	5168	5173	4170	3222	327	287	327	328	265	251	230	253
51	Healthy-Sham	237	503	176	315	3635	3092	6963	12855	283	683	203	402	2383	3669	3062	3965	91762	97863	79567	77784	44729	37947	31643	40213	2849	2696	2707	2711	314	308	286	289	274	284	285	280
52	Healthy-RIC	1691	672	761	2149	11474	9376	5241	9818	1721	1738	2104	2527	4285	3526	4165	4281	100708	92965	100665	101510	30782	30379	31776	32453	3391	3343	3365	2431	286	292	314	282	260	247	250	233
53	Healthy-RIC	1103	415	446	316	16568	20172	7401	6030	544	427	653	317	3564	2801	2890	2481	80042	80801	94075	90656	35110	35990	42000	24904	4624	4938	4571	4807	310	304	309	309	287	271	295	268
54	Healthy-Sham	2480	2645	2474	3438	21423	15844	9668	20414	2380	2348	2582	2791	4435	3847	4648	6143	100706	123766	111355	96642	28145	37890	21604	15617	2952	3226	1811	1960	283	322	342	352	232	241	224	223
55	Healthy-RIC	403	175	110	347	23644	14194	10488	9768					6265	6911	5913	9070	92756	101042	71159	99570					2998	3198	2977	3083	295	296	328	331
56	Healthy-Sham	1537	1358	1466	2585	5810	2056	2929	4951	1806	1578	2624	2404	4621	7010	6800	6659	111745	127040	127514	122626	46213	39884	50081	51792	3843	3598	3399	4259	282	299	283	280	258	234	258	246
57	Healthy-Sham	138	189	158	251	8504	5435	2133	10386	344	401	398	331	12489	9692	15231	15822	110800	119293	120573	99262	54118	54070	56939	50395	3740	4029	3396	2732	434	430	440	422	326	330	343	322
58	Healthy-RIC	479	505	168	333	12264	3282	6763	2664	653	586	237	453	6417	6182	4383	10655	95307	111634	107627	107045	28814	27794	22553	26109	2393	2319	2305	1716	303	303	309	341	278	266	256	270
59	Healthy-RIC	696	172	232	210	14201	6004	9835	11593	679	247	415	512	6508	10064	5569	4581	100637	76065	98377	94765	30830	23434	34430	36793	3268	3235	3257	3445	265	250	271	270	257	253	254	274
60	Healthy-Sham	1058	1223	897	799	3497	3403	2371	3397	1314	1613	1443	1347	5832	8013	5853	9525	100040	99865	107995	102297	43509	46793	42945	46781	3140	2988	2944	3399	287	293	327	334	251	267	249	265

## Sheet: Plasma cytokine, chemokine, MPO
Patient ID	Intervention	IFN-γ_ADM	IFN-γ_1h	IFN-γ_3h	IFN-γ_24h		IL-10_ADM	IL-10_1h	IL-10_3h	IL-10_24h		IL-1β_ADM	IL-1β_1h	IL-1β_3h	IL-1β_24h		IL-2_ADM	IL-2_1h	IL-2_3h	IL-2_24h		IL-6_ADM	IL-6_1h	IL-6_3h	IL-6_24h		IL-8_ADM	IL-8_1h	IL-8_3h	IL-8_24h		TNF-α_ADM	TNF-α_1h	TNF-α_3h	TNF-α_24h		Eotaxin_ADM	Eotaxin_1h	Eotaxin_3h	Eotaxin_24h		Eotaxin-3_ADM	Eotaxin-3_1h	Eotaxin-3_3h	Eotaxin-3_24h		IP-10_ADM	IP-10_1h	IP-10_3h
2	RIC	3.2191	5.25133	2.40894	2.63498		3.66771	14.8206	74.204	24.5379		0	0.394563	3.52087	0.694801		0.331964	0.303229	0.431525	0.341515		18.1599	100.399	739.05	105.203		9.45889	21.3554	65.7133	14.4651		2.81069	4.19204	5.56671	4.86068		195.367	156.052	167.275	137.281		22.3893	0	0	0		288.955	318.378	297.089
3	Sham		5.23539	3.98985				24.0912	1.85607				0	0.16087				2.05813	2.12065				47.3561	40.1236				10.0332	8.9783				2.73148	2.51189				51.7265	65.5312				22.9439	0				175.619	147.774
4	Sham	2.06581	2.64895	1.91378			0.807604	1.07538	0.931725			0	0	0			0.528066	0.51314	0.599937			1.06629	2.0784	1.79569			3.12088	3.04739	3.33798			2.27472	1.97333	1.94725			120.993	86.7986	81.8317			348.933	21.0137	136.805			216.949	283.327	346.184
5	RIC	15.2222	18.9993	12.4191			3.54602	21.4471	5.92725			0	0	0			0	0	0			7.74171	35.5345	26.4481			3.04611	9.97604	11.8684			2.19854	2.72465	2.05543			84.3177	78.8066	56.273			0	21.0557	0			305.106	329.134	215.734
6	Sham	0	0	1.98605	7.96548		0.190711	2.34692	0.435635	0.646672		0	0	0	0		0.405568	0.35381	0.420445	1.86625		1.93643	7.76296	11.6555	4.07522		8.97656	2.22663	17.3725	21.5896		0.721173	0.790872	0.840079	1.02202		145.264	129.987	118.743	157.887		1936.02	1875.94	2261.3	2071.97		145.716	177.736	93.5396
7	Sham	4.62126	4.21253	4.38213	4.17582		0.246363	12.3781	7.88599	7.73301		0	0.178099	0.155781	0		0	0	0	0		1.34112	13.5315	14.9808	111.514		8.56215	3.20201	9.85397	15.8342		2.07184	1.96625	1.71034	2.63861		111.32	86.9401	84.3548	81.6385		21.7901	0	0	42.8213		150.444	153.98	125.947
9	Sham	2.47595	3.58137	0			1.61583	0.703729	0.469063			0.546471	0.397474	0.328518			0	0	0			7.86821	7.65519	5.09477			2.68286	3.43633	1.82454			2.24222	1.99519	1.7105			94.7468	93.5007	70.6884			15.5282	23.0439	0			135.713	158.666	106.273
11	RIC	0	1.21488	0	1.59624		1.82419	6.93527	3.833	0.522195		0	0	0	0		0	0	0	0		2.04249	1.42261	3.65368	9.499		3.06616	3.40437	3.80843	6.11524		3.10624	2.37796	2.52672	1.9458		79.7568	57.8263	60.1806	81.9863		0	0	0	0		154.419	135.857	136.659
13	Sham	4.08644	5.64195	52.0894	23.8148		109.469	184.064	51.241	26.9201		0.680887	2.86981	8.6221	14.1884		0	0.639063	1.26383	8.39402		86.6303	736.834	ABOVE FIT CURVE RANGE	ABOVE FIT CURVE RANGE		84.3345	322.608	748.083	ABOVE FIT CURVE RANGE		4.10161	7.63736	7.36397	17.3721		188.868	153.687	116.538	389.575		37.8784	22.4717	21.0137	66.3025		176.594	203.975	936.282
14	Sham	2.19007	2.25939	1.56491	1.72717		0.976232	3.80897	6.25951	0.554771		0	0	0	0		0.884977	0.936147	0.83907	0.81756		5.47442	16.0246	18.1224	5.04848		5.90993	4.11186	3.13948	3.98932		2.82271	2.5308	1.91555	1.59826		161.421	180.248	115.093	132.398		16.3989	24.583	21.8755	0		178.6	199.962	157.564
16	RIC	4.52103		5.97349	1.96018		6.55237		15.573	2.27813		0		0	0		0		0	0.256115		6.63001		28.1544	50.1441		3.80325		13.0134	4.11268		1.58718		1.4452	2.55015		73.6922		88.4945	66.6403		17.1714		21.5388	0		117.38		208.047
17	Sham	3.73482	3.34113	3.94369	6.63819		0.767457	0.667515	1.10472	1.82564		0	0	0.203714	0.231191		0.288215	0	0.403924	0.503603		6.05324	9.69156	13.1791	11.4949		8.89717	7.72619	9.63709	3.59368		1.92128	1.51211	1.70456	1.88084		144.345	132.021	97.6505	73.6136		26.9127	0	0	0		75.5965	81.0533	76.6689
18	RIC	15.8228	13.9853	12.0283	0		3.9391	3.00382	11.0857	0.839274		0.479239	0.350565	0.255592	0.179755		0.654829	0.988605	0.463362	0.495741		59.0716	70.89	100.46	18.6479		225.538	169.507	114.952	39.3072		3.54485	3.30222	3.02587	1.70803		211.061	145.92	115.292	81.359		45.8257	0	23.6291	24.4135		543.399	343.639	363.646
19	RIC	0	0	0	1.27626		29.5153	13.1722	5.74858	0.641974		0	0.181735	0.288109	0.22562		0	0	0	0		55.46	45.1597	20.1517	27.9623		19.0044	12.6545	12.8492	8.69093		4.19648	4.12741	3.37206	3.7613		121.36	101.238	77.168	79.2989		0	0	0	0		122.688	168.656	127.017
20	Sham	22.6776	24.249	30.7262	9.09126		1.06005	2.78795	5.83811	5.98948		0.705855	0.378978	0.642119	1.1888		0.646201	0.523466	1.08323	0.770443		3.51735	6.76183	12.3569	295.687		4.31169	2.9213	5.05482	14.7856		1.33978	0.94459	1.54022	2.01945		298.892	154.388	189.84	96.7936		0	0	60.5277	78.7052		133.16	116.805	113.279
22	RIC	3.97425		7.24071	5.6183		3.89167		45.3523	8.88192		0		0.233101	0.249401		0		0	0.513235		29.3533		167.479	142.947		5.26523		68.896	69.4895		3.86973		4.33215	2.76522		78.9519		102.702	70.3858		12.2747		26.0478	0		230.579		260.565
23	Sham	3.93079	4.56638	3.05409	12.8219		8.27505	6.05926	5.55711	9.11797		0.120179	0.356539	0.266227	0.781545		0	0	0	0.779036		4.67881	6.16025	7.05133	65.7225		3.11021	5.53669	6.69372	15.4479		3.42041	3.32814	3.84518	3.64262		162.549	111.01	119.179	98.1263		0	0	0	31.2628		889.669	777.758	889.908
24	Sham	5.69415		8.37401			1.55085		49.8011			0.229197		0.507362			0		0			7.93535		338.638			8.79403		107.473			3.28197		2.42234			144.098		143.134			27.4738		0			429.799		212.963
25	RIC	1.88369		4.44827	6.70945		1.01654		18.9766	22.5849		0.538399		0.735063	6.38381		0		0.46586	0.88908		12.1608		159.684	ABOVE FIT CURVE RANGE		1.74789		31.587	132.326		1.25481		2.23445	5.02177		65.3818		89.9483	147.023		650.382		683.553	1026.75		95.2094		130.076
26	RIC	4.54559		2.15128	3.02121		1.13206		16.427	1.3199		0.132049		0.23053	0.232259		0		0	0		7.40968		52.4626	40.408		6.79997		2.3266	5.19175		2.53213		1.63123	1.98943		124.256		66.5486	45.0648		28.5808		0	13.295		307.326		79.687
27	Sham	2.01518	2.80435	11.843	6.08135		17.1978	107.906	98.504	4.02649		0.566009	0	0	0.923066		0.382478	0.377395	0.421714	0.895767		45.2595	75.8351	90.7567	296.135		4.68049	20.4258	13.764	50.6726		1.98483	1.95589	3.41098	3.52593		66.357	96.3105	85.1783	147.584		0	0	691.812	53.0751		71.9652	111.037	281.807
28	RIC	0	0	0	6.94567		0.401323	0.831535	0.644089	3.87782		0	0	0	0		0	0	0	0.700446		3.14332	6.28045	10.0275	281.174		4.58078	2.39457	2.56785	7.90513		3.05651	2.24741	2.40877	3.12715		571.311	221.877	141.418	231.256		674.136	87.4472	126.999	0		189.654	177.488	118.184
29	Sham	3.07492	8.57231	7.47702	9.68954		18.0032	153.755	63.5011	24.1393		0	1.31702	1.94398	3.61606		0.493178	0.964815	0.602775	1.34911		136.316	500.96	1106.01	ABOVE FIT CURVE RANGE		20.0176	210.97	352.735	726.278		2.23639	2.26977	3.81911	4.46435		119.442	129.631	129.895	236.573		120.68	169.416	142.699	720.997		141.596	104.499	173.025
30	Sham	2.46364	2.25584	2.2456	3.68164		1.03464	2.17583	10.8548	3.15185		0	0	0	0		0	0	0	0		2.63436	4.05121	63.4555	21.2201		1.57516	2.51222	13.9735	5.28057		1.33992	1.30603	1.99306	2.4751		82.9928	64.3311	57.5821	72.1281		0	0	0	43.2302		137.07	88.3908	72.4124
33	Sham	1.99329	0	0	2.16438		2.34846	5.69711	3.24812	0.891722		0.165272	0	0	0		0	0	0	0		7.58444	10.3652	19.4271	15.0921		8.29355	11.7024	7.85579	6.17098		1.92363	1.36333	1.32685	2.66863		152.163	119.008	112.362	286.115		22.9734	37.7995	27.9759	146.619		74.6724	74.4424	62.7743
34	RIC	12.6731	12.526	11.0973	3.26509		0.688676	1.33831	0.851776	0.776813		0	0	0	0		0	0	0	0		2.70864	5.78792	5.60941	11.5551		5.13151	4.85475	2.90953	4.89089		5.82763	3.80629	3.14572	2.73115		192.07	157.954	99.7142	109.598		0	0	0	0		467.561	439.872	357.655
35	Sham	4.91569	5.43792	4.72679	4.97288		0.855067	5.24039	1.55422	0.502897		0	0	0	0.2204		0.331178	0.430053	0.425288	0.383731		4.51253	10.0587	12.3083	13.7414		1.4794	2.17974	1.48153	2.27414		1.23417	1.5672	1.79933	2.12063		78.3946	85.6504	72.6736	41.9342		0	49.0801	0	0		130.256	196.681	174.799
36	RIC	2.53845	2.31892	0	2.34655		12.0689	24.6723	6.47616	12.3269		0	0	0	0.752095		0	0	0.213232	0.311145		26.0378	29.3905	16.4118	162.512		0.895021	0.866514	0.700757	13.6391		1.55987	1.51098	1.27711	2.47028		68.7652	68.627	54.4623	168.488		88.5776	0	0	0		122.455	97.8652	89.6912
37	Sham	5.27782	4.47121	5.14481	1.33732		91.859	14.1515	2.91125	3.23312		0	0	0.748822	0		0.294245	0.358578	0.352621	0		92.1809	72.3574	93.7124	133.726		12.3452	37.8408	47.1008	7.84174		2.62099	1.79944	3.32861	2.52911		105.312	64.8824	49.0184	34.5073		0	0	69.2132	662.86		107.614	120.901	119.622
38	RIC	4.26824	4.90984	2.22353	2.53833		99.7854	22.4684	10.1526	5.89234		0.529024	0.637686	0	0.511808		0	0	0	0		155.538	199.827	137.903	136.027		21.3333	38.3651	41.4307	25.7171		2.81348	2.34356	2.44319	2.58758		200.95	149.922	114.567	64.2911		0	0	0	0		308.312	373.47	344.526
39	RIC	4.55348	1.53222	2.47273	99.6234		93.0246	10.2273	20.5042	112.016		0	0	0	16.6183		0.662341	0.319265	0.425289	6.44203		35.4857	23.369	38.7342	ABOVE FIT CURVE RANGE		4.54623	7.86717	17.707	920.226		2.404	1.7048	1.81932	14.933		106.332	85.7167	78.4588	94.989		0	61.6621	46.3429	0		73.0993	85.1953	88.6885
40	Sham	2.58953	2.49994	3.02183	2.53833		2.24004	0.445179	0.445166	5.89234		0	0	0	0.511808		0.311227	0.514628	0.580143	0		31.9587	3.41519	4.3589	136.027		2.79566	2.65673	2.08255	25.7171		1.30627	1.50713	1.38297	2.58758		195.699	219.076	97.625	121.747		45.0854	104.488	762.32	65.313		141.966	159.341	102.636
41	Sham	4.22147	11.2384	8.48002	4.28045		67.5367	85.3271	8.70277	2.74939		0.433045	0	0	0.465501		0.411816	0.408611	0.452687	0.694464		65.0358	258.179	190.536	58.01		43.5051	121.625	124.726	35.2765		4.1938	3.03468	3.83482	3.51539		158.441	87.5516	66.5484	49.7014		35.6552	0	0	25.8746		250.991	206.309	174.013
43	RIC	2.58772	3.57565	1.89144			0.544821	0.824567	1.24258			0	0	0			0.223955	0.279951	0.326413			2.32339	2.14691	2.581			3.32781	2.32078	1.05906			1.91608	1.98194	1.7471			119.904	120.094	154.081			0	0	110.913			149.049	166.043	462.566
44	Sham	12.5299	16.4753	15.0154	3.95192		37.6578	9.37178	3.81606	0.795169		0.622421	0	0	0.466595		0.671288	0.487232	1.02679	0.637866		192.634	105.689	91.0562	66.1217		123.426	60.9359	59.7908	26.9671		3.1202	2.99213	2.91782	2.90078		157.115	93.6738	92.1472	144.835		0	46.5471	52.5587	0		459.772	416.855	476.61
45	Sham	3.5433	3.6894	3.64992	2.57553		7.05801	49.869	11.6787	1.23151		0	0	0	0		0.387476	0.403846	0.509863	0.391899		20.7018	108.479	79.3326	66.5279		5.65181	32.1426	25.8019	9.15476		1.54789	2.07225	1.8243	2.33852		120.881	130.769	80.6356	87.973		0	66.2834	0	0		106.467	156.595	115.508
46	RIC	5.92153	4.25607	3.30372	7.88711		2.70443	3.01238	1.22368	1.61803		0	0	0	0.419882		0.57471	0.49676	0.675433	0.676696		4.33603	3.94202	3.66139	41.5208		6.62453	3.21943	2.97812	4.38328		3.1508	2.33501	2.05868	2.8135		288.167	86.2463	87.6135	102.511		124.747	0	73.5171	0		901.892	550.441	456.248
47	RIC	15.2638	13.5966	8.23542	5.74567		6.68741	43.441	3.89223	1.06233		0	0	0	0.428892		0.440609	0.422911	0.385283	0.41403		8.34176	19.9	15.6506	53.103		1.98784	6.7749	4.09285	4.13209		1.65583	1.9509	2.03317	1.8543		81.7805	49.9903	44.6657	38.0195		0	0	0	0		550.895	367.15	452.393
50	RIC	3.9585	3.83342	2.99455	3.91244		3.22642	2.02274	0.772331	1.93688		0	0	0	0		0.261469	0	0	0.220637		5.77627	15.0104	17.9735	52.9771		1.02453	3.65795	3.35494	10.3777		1.62468	1.51075	1.43869	2.69887		191.108	150.579	148.215	132.571		0	0	0	0		235.599	135.946	159.636
51	Healthy-Sham	6.26631	5.58265	5.6926	5.56306		0.262867	0.259002	0.213833	0.262222		0	0	0	0		0.560257	0.563621	0.524776	0.530326		0.28253	0.254387	0.355151	0.321708		2.42216	1.93377	2.11873	3.19256		1.74079	1.73601	1.81958	1.84834		96.8224	58.5304	68.6851	81.4147		53.2158	43.8727	43.5341	78.4925		363.468	278.203	289.392
52	Healthy-RIC	5.32846	4.56874	4.49712	5.18147		0.272773	0.278311	0.306596	0.277413		0.152841	0	0	0		0	0.198594	0.258159	0		0	0	0.263344	0.420189		2.73251	1.82436	1.7907	3.16614		2.36983	1.66062	1.50354	2.22032		132.047	132.285	102.271	149.937		0	0	0	0		206.389	177.405	158.172
53	Healthy-RIC	11.1291	10.415	11.3219	5.23422		0.390092	0.303709	0.350128	0.402243		0	0	0	0		0.520336	0.331762	0.362199	0		0.592284	0	0	0		2.14179	2.08715	1.78114	3.03263		2.10034	1.94721	1.92735	2.08405		88.2761	108.86	91.338	122.986		59.6567	730.508	427.134	74.2741		348.065	357.69	321.167
54	Healthy-Sham	5.43	5.49907	4.24356	3.83538		0.854968	0.744755	0.730106	0.628514		0	0	0	0		0.319501	0	0	0		0	0.735427	0	0		2.85562	2.22107	2.3239	1.99533		1.75864	1.62573	1.48862	1.46535		93.9922	69.3648	68.878	69.0189		23.4962	62.4092	0	0		135.795	120.238	105.737
55	Healthy-RIC	4.8395	4.96822	4.81162	2.8254		0.32114	0.352793	0.290499	0.242918		0	0	0	0		0	0.282454	0.383047	0.31032		0	0.727956	0.486397	0		1.71996	1.43177	2.20991	1.17345		1.96001	1.92948	1.75986	1.84477		56.9577	65.5526	88.7239	60.2739		22.0544	0	0	19.1519		193.073	236.312	235.325
56	Healthy-Sham	3.57293	3.66203	4.30677	3.7721		0.262301	0.270568	0.30918	0.289492		0	0	0	0		0.26115	0.294606	0.337704	0.307214		0	0.306894	0.327388	0.634897		3.41885	2.64494	2.56591	3.20566		1.69809	1.55276	1.52156	1.53683		115.774	155.833	146.043	132.374		0	0	0	0		227.939	344.7	328.826
57	Healthy-Sham	14.3282	10.79	11.3029	8.54462		0.309503	0.433529	0.462299	0.417692		0	0	0	0		0.359004	0.454991	0.355419	0		1.23199	1.25232	1.41048	1.04056		2.16536	1.72567	1.72814	2.40545		1.96815	2.20453	2.10463	1.84016		61.385	83.5044	79.6798	73.6706		13.8874	0	28.4954	218.442		292.506	353.281	430.104
58	Healthy-RIC	4.41991	5.51075	6.53288	7.38829		0.177238	0.241594	0.236437	0.254585		0	0	0	0		0	0	0.211812	0		0	0.463319	0.599272	0		0.882425	0.46994	1.83995	1.871		2.01227	2.26633	2.19141	2.1317		36.6728	60.8167	62.7558	42.2926		0	0	0	0		172.05	203.809	222.136
59	Healthy-RIC	3.83532	3.41117	3.40433	3.60043		0.226671	0.222894	0.299532	0.184486		0	0	0	0		0	0.29352	0.238331	0		0	0.428804	0.473184	0		1.42	1.14434	1.9121	2.08595		1.49822	1.36773	1.36527	1.30675		58.7075	54.4014	65.2922	53.8957		218.028	0	21.1942	51.5094		240.008	290.746	325.411
60	Healthy-Sham	3.77428	3.68783	4.35765	3.95555		0.311365	0.302106	0.338076	0.243975		0	0	0	0		0	0.211818	0.232794	0		0.590714	0.406473	0.383201	0.514844		4.584	4.05119	4.66387	5.56159		2.43704	2.12959	2.11292	2.57299		179.964	131.848	149.996	123.137		65.4879	0	0	13.062		625.92	456.661	386.423
[truncated: 61 more columns]
